# Supplementary material for: The toposiomerase IIIalpha-RMI1-RMI2 complex orients human Bloom’s syndrome helicase for efficient disruption of D-loops
Source: Nat Commun. 2022 Feb 3;13:654. doi: 10.1038/s41467-022-28208-9 (PMC8813930; doi:10.1038/s41467-022-28208-9)
Supplement: Supplementary file 4 — Source Data [file 41467_2022_28208_MOESM4_ESM.xlsx]

## Sheet: Fig. 2c and Fig. 4a
BLM FL											BLMCR											BLM-dH											BLM-dWH
Time (s)	Mean fracion of DL4	SEM	Mean fracion of DL3	SEM	Mean fracion of 3T	SEM	Mean fracion of ssDNA	SEM	n		Time (s)	Mean fracion of DL4	SEM	Mean fracion of DL3	SEM	Mean fracion of 3T	SEM	Mean fracion of ssDNA	SEM	n		Time (s)	Mean fracion of DL4	SEM	Mean fracion of DL3	SEM	Mean fracion of 3T	SEM	Mean fracion of ssDNA	SEM	n		Time (s)	Mean fracion of DL4	SEM	Mean fracion of DL3	SEM	Mean fracion of 3T	SEM	Mean fracion of ssDNA	SEM	n
0	0.73936	0.01015	0.22639	0.01674	0.01761	0.00496677	0.01665	0.00539	3		0	0.70181	0.01113	0.22568	0.0066	0.02497	0.00698	0.04753	0.00137	3		0	0.64749	0.0242	0.21425	0.000573479	0.06073	0.01528	0.07754	0.01635	3		0	0.69069	0.0371	0.22287	0.0382	0.04701	0.00694	0.03942	0.0684	3
10	0.45157	0.10163	0.15556	0.02873	0.24338	0.0560231	0.1495	0.03253	3		10	0.498	0.0347	0.20443	0.01315	0.12063	0.02304	0.17694	0.04226	3		10	0.54087	0.02668	0.22191	0.00138	0.13696	0.01299	0.10025	0.02191	3		10	0.63341	0.00545	0.24186	0.0249	0.04563	0.00595	0.0791	0.02435	3
20	0.34129	0.10911	0.12291	0.02611	0.28168	0.0360742	0.25411	0.05864	3		20	0.4178	0.04212	0.19343	0.01251	0.13582	0.02946	0.25295	0.05589	3		20	0.52173	0.03568	0.23525	0.01007	0.11845	0.00343	0.12458	0.02329	3		20	0.59373	0.01295	0.25149	0.00645	0.04821	0.00893	0.10658	0.0024	3
30	0.27538	0.10296	0.1051	0.02129	0.31126	0.0546257	0.30825	0.06915	3		30	0.37632	0.05266	0.18364	0.01343	0.13254	0.01292	0.3075	0.06197	3		30	0.48123	0.03355	0.24029	0.01706	0.12696	0.01088	0.15152	0.02747	3		30	0.54304	0.0193	0.25509	0.01956	0.06848	0.00557	0.13338	0.0058	3
40	0.24631	0.10267	0.0893	0.03275	0.31857	0.0632106	0.34582	0.0741	3		40	0.33305	0.04452	0.17528	0.01417	0.12873	0.02877	0.36294	0.06529	3		40	0.45958	0.03306	0.24204	0.01837	0.11308	0.00353	0.18529	0.01763	3		40	0.52011	0.00905	0.25595	0.03495	0.0612	0.00175	0.16274	0.02765	3
60	0.1981	0.08614	0.07558	0.03559	0.33152	0.04201	0.3948	0.08546	3		60	0.27173	0.03707	0.16001	0.01523	0.12405	0.03468	0.44421	0.05569	3		60	0.42492	0.04326	0.24274	0.02933	0.09918	0.00514	0.23316	0.01715	3		60	0.49357	0.01335	0.26531	0.0248	0.06357	0.02195	0.17755	0.03345	3
100	0.14985	0.0727	0.06055	0.02025	0.32281	0.06104	0.46679	0.09507	3		100	0.19213	0.03264	0.13327	0.01764	0.12203	0.02439	0.55257	0.05094	3		100	0.33029	0.03501	0.2584	0.02719	0.10087	0.01257	0.31045	0.02447	3		100	0.44031	0.00085	0.26017	0.01865	0.06066	0.0034	0.23886	0.0144	3
150	0.09001	0.04219	0.03873	0.01984	0.31952	0.07526	0.55173	0.09436	3		150	0.11634	0.02855	0.1031	0.01725	0.08188	0.03502	0.69867	0.06726	3		150	0.25942	0.03461	0.27537	0.02978	0.07026	0.01853	0.39495	0.02507	3		150	0.39572	0.0009	0.25296	0.01251	0.04682	0.00948	0.30449	0.00215	3
200	0.06406	0.02306	0.03349	0.01845	0.31831	0.0768	0.58414	0.08631	3		200	0.09164	0.02922	0.08653	0.01029	0.07335	0.02661	0.74849	0.04231	3		200	0.21456	0.03526	0.27362	0.03224	0.05054	0.01139	0.46127	0.03205	3		200	0.32977	0.03378	0.27453	0.00265	0.03596	0.00975	0.35973	0.02665	3
300	0.03031	0.00872	0.02611	0.01309	0.29589	0.07126	0.6477	0.07388	3		300	0.0342	0.01395	0.0593	0.01468	0.05458	0.02237	0.85192	0.04009	3		300	0.15628	0.03834	0.282	0.01649	0.03446	0.01015	0.52725	0.04463	3		300	0.25176	0.05385	0.28495	0.00905	0.02124	0.00104	0.44205	0.06316	3
Time (s)	Mean fracion of DL3	SEM	Mean fracion of ssDNA	SEM	n						Time (s)	Mean fracion of DL3	SEM	Mean fracion of ssDNA	SEM	n						Time (s)	Mean fracion of DL3	SEM	Mean fracion of ssDNA	SEM	n						Time (s)	Mean fracion of DL3	SEM	Mean fracion of ssDNA	SEM	n
0	1	0	0	0	3						0	1	0	0	0	3						0	1	0	0	0	3						0	1	0	0	0	3
10	0.63195	0.15939	0.36805	0.15939	3						10	0.80421	0.0206	0.19579	0.0206	3						10	0.88024	0.01593	0.11976	0.01593	3						10	0.98774	0.00742	0.01226	0.00742	3
20	0.51859	0.16038	0.48141	0.16038	3						20	0.68357	0.03773	0.31643	0.03773	3						20	0.81306	0.0215	0.18694	0.02156	3						20	0.97871	0.00967	0.02129	0.00967	3
30	0.48029	0.15409	0.51971	0.15409	3						30	0.63376	0.02598	0.36624	0.02598	3						30	0.79725	0.00492	0.20275	0.00492	3						30	0.97633	0.00499	0.02367	0.00499	3
40	0.43499	0.14035	0.56501	0.14035	3						40	0.57561	0.02147	0.42439	0.02147	3						40	0.74519	0.01809	0.25481	0.01809	3						40	0.96264	0.0145	0.03736	0.0145	3
60	0.38358	0.12598	0.61642	0.12598	3						60	0.49701	0.0285	0.50299	0.0285	3						60	0.71483	0.01194	0.28517	0.01194	3						60	0.93746	0.0152	0.06254	0.0152	3
100	0.26806	0.08878	0.73194	0.08878	3						100	0.36826	0.03796	0.63174	0.03796	3						100	0.63952	0.01309	0.36048	0.01309	3						100	0.9142	0.03016	0.0858	0.03016	3
150	0.16051	0.05267	0.83949	0.05267	3						150	0.25458	0.03789	0.74542	0.03789	3						150	0.56682	0.00991	0.43318	0.00991	3						150	0.83702	0.03173	0.16298	0.03173	3
200	0.11472	0.03595	0.88528	0.03595	3						200	0.17561	0.02947	0.82439	0.02947	3						200	0.50424	0.0204	0.49576	0.0204	3						200	0.81208	0.03498	0.18792	0.03498	3
300	0.04226	0.01631	0.95774	0.01631	3						300	0.09128	0.02144	0.90872	0.02144	3						300	0.42415	0.04492	0.57585	0.04492	3						300	0.77615	0.01624	0.22385	0.01624	3
Time (s)	Mean fracion of 3T	SEM	Mean fracion of ssDNA	SEM	n						Time (s)	Mean fracion of 3T	SEM	Mean fracion of ssDNA	SEM	n						Time (s)	Mean fracion of 3T	SEM	Mean fracion of ssDNA	SEM	n						Time (s)	Mean fracion of 3T	SEM	Mean fracion of ssDNA	SEM	n
0	0.93468	0.00874	0.06532	0.00874	3						0	1	0	0	0	3						0	1	0	0	0	3						0	1	0	0	0	3
10	0.51162	0.05055	0.48838	0.05055	3						10	0.42949	0.14702	0.57051	0.14702	3						10	0.77023	0.04187	0.22977	0.04187	3						10	0.8522	0.01296	0.1478	0.01296	3
20	0.40233	0.03643	0.59767	0.03643	3						20	0.31223	0.18708	0.68777	0.18708	3						20	0.686	0.05909	0.314	0.05909	3						20	0.78112	0.03876	0.21888	0.03876	3
30	0.25211	0.05218	0.74789	0.05218	3						30	0.24794	0.18774	0.75206	0.18774	3						30	0.63143	0.07926	0.36856	0.07926	3						30	0.71365	0.06785	0.28635	0.06785	3
40	0.22252	0.05332	0.77748	0.05332	3						40	0.2047	0.16621	0.7953	0.16621	3						40	0.55468	0.06802	0.44532	0.06802	3						40	0.65734	0.07821	0.34267	0.07821	3
60	0.12394	0.0361	0.87606	0.0361	3						60	0.14361	0.1332	0.85639	0.1332	3						60	0.44563	0.05237	0.55437	0.05237	3						60	0.58771	0.09366	0.41229	0.09366	3
100	0.05733	0.00452	0.94267	0.00452	3						100	0.07683	0.06002	0.92317	0.06002	3						100	0.29529	0.04162	0.70471	0.04162	3						100	0.45895	0.0937	0.54105	0.0937	3
150	0.03937	0.00679	0.96063	0.00679	3						150	0.03238	0.01673	0.96762	0.01673	3						150	0.15177	0.03244	0.84823	0.03244	3						150	0.31729	0.09431	0.68271	0.09431	3
200	0.02497	0.00945	0.97503	0.00945	3						200	0.02108	0.01622	0.97892	0.01622	3						200	0.06949	0.00572	0.93051	0.00572	3						200	0.22781	0.07837	0.77219	0.07837	3
300	0.02048	0.0052	0.97952	0.0052	3						300	0.0195	0.000775	0.9805	0.000775	3						300	0.03032	0.00268	0.96968	0.00268	3						300	0.12943	0.05253	0.87057	0.05253	3

## Sheet: Fig. 6a
BLMFL DL4 experiments, Cy3 signal													BLMCR DL4 experiments, Cy3 signal													BLM-dH DL4 experiments, Cy3 signal
Time (s)	Mean fraction of DL5L	SEM	Mean fraction of DL4	SEM	Mean fraction of DL3	SEM	Mean fraction of 3T	SEM	Mean fraction of ssDNA	SEM	n		Time (s)	Mean fraction of DL5L	SEM	Mean fraction of DL4	SEM	Mean fraction of DL3	SEM	Mean fraction of 3T	SEM	Mean fraction of ssDNA	SEM	n		Time (s)	Mean fraction of DL5L	SEM	Mean fraction of DL4	SEM	Mean fraction of DL3	SEM	Mean fraction of 3T	SEM	Mean fraction of ssDNA	SEM	n
0	0.01767	0.0114	0.58829	0.03467	0.19332	0.00703	0.04647	0.00164	0.15425	0.04527	3		0	0.01521	0.00698	0.5768	0.00443	0.1903	0.00182	0.02664	0.00388	0.19105	0.00489	3		0	0.03369	0.01134	0.57994	0.07683	0.18797	0.02353	0.033	0.0016	0.1654	0.08673	3
10	0.14226	0.0082	0.25271	0.03172	0.10454	0.01628	0.29295	0.00882	0.20754	0.04592	3		10	0.16923	0.02138	0.29832	0.01091	0.12218	0.0135	0.17278	0.00727	0.23749	0.00913	3		10	0.18763	0.02033	0.39496	0.05445	0.14001	0.00878	0.07873	0.0036	0.19868	0.08413	3
20	0.14286	0.01555	0.19128	0.03034	0.07484	0.01424	0.34264	0.00416	0.24838	0.05349	3		20	0.22242	0.01078	0.22457	0.00418	0.07175	0.0018	0.17255	0.00148	0.30871	0.0139	3		20	0.2149	0.02994	0.34332	0.05543	0.11642	0.00671	0.09292	0.01007	0.23244	0.09885	3
30	0.12845	0.02193	0.13763	0.02647	0.04877	0.01065	0.38692	0.01209	0.29822	0.04704	3		30	0.21854	0.01533	0.17802	0.00694	0.06533	0.00575	0.17534	0.00373	0.36278	0.02606	3		30	0.24277	0.03855	0.30224	0.03948	0.10614	0.00333	0.08523	0.0148	0.26362	0.09532	3
40	0.10562	0.02115	0.1102	0.01893	0.03259	0.00754	0.40906	0.00686	0.34253	0.04346	3		40	0.19368	0.00976	0.15005	0.00417	0.05069	0.00316	0.1721	0.01352	0.43348	0.02572	3		40	0.24779	0.04275	0.28112	0.034	0.09525	0.00446	0.08061	0.01984	0.29524	0.09806	3
60	0.07343	0.02565	0.08305	0.01078	0.02354	0.00188	0.4211	0.00665	0.39888	0.04236	3		60	0.16198	0.01159	0.13689	0.00334	0.03907	0.00224	0.13863	0.00872	0.52344	0.02554	3		60	0.25876	0.05762	0.25364	0.02465	0.07816	0.00554	0.07108	0.02595	0.33836	0.11082	3
100	0.0239	0.00891	0.04704	0.00224	0.01645	0.00356	0.42239	0.0228	0.49021	0.03459	3		100	0.08728	0.00202	0.10917	0.00384	0.02637	0.00257	0.09159	0.00806	0.68559	0.01309	3		100	0.23421	0.07308	0.22362	0.01961	0.06672	0.01309	0.04827	0.02338	0.42718	0.11569	3
150	0.0537	0.04871	0.06598	0.03285	0.01612	0.00954	0.35319	0.01826	0.51101	0.07499	3		150	0.03496	0.00258	0.08838	0.00314	0.01593	0.00148	0.04244	0.00176	0.8183	0.00609	3		150	0.1648	0.05817	0.21399	0.01926	0.04919	0.01396	0.01514	0.01007	0.55689	0.08999	3
200	0.00286	0.000568247	0.03136	0.0018	0.01188	0.00514	0.35129	0.02693	0.60261	0.02995	3		200	0.00918	0.00189	0.06085	0.0044	0.00941	0.000429914	0.01511	0.00119	0.90544	0.00756	3		200	0.10045	0.04033	0.1996	0.03906	0.03566	0.01188	0.00972	0.00687	0.65458	0.0933	3
300	0.00198	0.000410251	0.03204	0.00198	0.00556	0.00214	0.26903	0.03055	0.69139	0.03167	3		300	0.00083	0.000207094	0.0595	0.00626	0.00868	0.00258	0.00355	0.00262	0.92743	0.00443	3		300	0.03203	0.01514	0.13645	0.03298	0.0136	0.00259	0.00065	0.000124419	0.81727	0.05036	3
BLMFL DL4 experiments, fluorescein signal (Ltrap)													BLMFL DL4 experiments, fluorescein signal (Ltrap)													BLM-dH DL4 experiments, fluorescein signal (Ltrap)
Time (s)	Mean fraction of DL5L	SEM	n										Time (s)	Fraction of DL5L	SEM	n										Time (s)	Fraction of DL5L	SEM	n
0	0.03153	0.00125	3										0	0.03659	0.00562	3										0	0.02509	0.00425	3
10	0.22009	0.02702	3										10	0.29288	0.06878	3										10	0.25862	0.01368	3
20	0.23913	0.0094	3										20	0.41802	0.0268	3										20	0.30923	0.02956	3
30	0.23902	0.01756	3										30	0.43972	0.01799	3										30	0.38183	0.03228	3
40	0.18783	0.03306	3										40	0.40723	0.03132	3										40	0.39418	0.05389	3
60	0.13074	0.03593	3										60	0.29883	0.00423	3										60	0.42298	0.07933	3
100	0.04848	0.01777	3										100	0.18557	0.02453	3										100	0.39042	0.10259	3
150	0.02086	0.01336	3										150	0.07075	0.00995	3										150	0.28139	0.09895	3
200	0.01801	0.01401	3										200	0.01803	0.00249	3										200	0.20015	0.0818	3
300	0.00954	0.00604	3										300	0.01408	0.00689	3										300	0.08543	0.03012	3

## Sheet: Fig. 6b
BLMFL DL4 experiments											BLMCR DL4 experiments											BLM-dH DL4 experiments
Time (s)	Mean fraction of DL4	SEM	Mean fraction of DL3	SEM	Mean fraction of 3T	SEM	Mean fraction of ssDNA	SEM	n		Time (s)	Mean fraction of DL4	SEM	Mean fraction of DL3	SEM	Mean fraction of 3T	SEM	Mean fraction of ssDNA	SEM	n		Time (s)	Mean fraction of DL4	SEM	Mean fraction of DL3	SEM	Mean fraction of 3T	SEM	Mean fraction of ssDNA	SEM	n
0	0.7459	0.00451	0.2141	0.00694	0.03726	0.000805639	0.00274	0.00162	3		0	0.75144	0.01077	0.2158	0.00918	0.02045	0.01203	0.0123	0.00738	3		0	0.7491	0.02139	0.2118	0.00869	0.02837	0.01026	0.01073	0.00807	3
10	0.44739	0.05578	0.16566	0.01259	0.29479	0.03463	0.09215	0.03383	3		10	0.61524	0.03392	0.18535	0.00399	0.15429	0.02211	0.04512	0.0079	3		10	0.58524	0.06857	0.23336	0.00795	0.10315	0.0178	0.07825	0.05434	3
20	0.32211	0.06187	0.13103	0.01902	0.39298	0.03475	0.15388	0.04627	3		20	0.50221	0.04269	0.16359	0.00701	0.19173	0.02103	0.14247	0.02887	3		20	0.52594	0.10875	0.23129	0.0076	0.10836	0.000696464	0.13441	0.10591	3
30	0.23792	0.06176	0.10629	0.0196	0.44999	0.03616	0.2058	0.0451	3		30	0.4302	0.04529	0.14355	0.01145	0.20818	0.01739	0.21807	0.03861	3		30	0.50673	0.11941	0.20568	0.02171	0.1127	0.00893	0.17489	0.11433	3
40	0.17929	0.0497	0.08777	0.01727	0.48533	0.0197	0.24761	0.05191	3		40	0.34228	0.04582	0.12497	0.00915	0.22957	0.00318	0.30318	0.05488	3		40	0.42145	0.10645	0.2142	0.01257	0.12565	0.02557	0.2387	0.12258	3
60	0.1025	0.03648	0.06307	0.01253	0.50519	0.01641	0.32924	0.04583	3		60	0.25592	0.03603	0.09962	0.01027	0.22508	0.00982	0.41938	0.05419	3		60	0.35825	0.10714	0.20429	0.01067	0.11735	0.0374	0.32011	0.14738	3
100	0.0248	0.0097	0.02464	0.00334	0.49944	0.02884	0.45112	0.04107	3		100	0.12261	0.02761	0.05678	0.01189	0.14283	0.02307	0.67778	0.06172	3		100	0.27504	0.10767	0.18232	0.02524	0.07766	0.02999	0.46498	0.15165	3
150	0.00705	0.00222	0.01673	0.00208	0.4621	0.04076	0.51412	0.04405	3		150	0.03908	0.01154	0.02453	0.00705	0.05074	0.02055	0.88564	0.03407	3		150	0.15678	0.07184	0.16974	0.04221	0.04187	0.0148	0.63161	0.12705	3
200	0.00609	0.00371	0.01213	0.00243	0.4444	0.03342	0.53738	0.0345	3		200	0.0091	0.00356	0.02715	0.00866	0.01279	0.01155	0.95096	0.01805	3		200	0.08208	0.0431	0.13646	0.04194	0.01261	0.00736	0.76885	0.08556	3
300	0.00873	0.00575	0.01779	0.00625	0.37738	0.02738	0.5961	0.01584	3		300	0.00152	0.000790715	0.01357	0.00633	0.00304	0.0012	0.98188	0.00795	3		300	0.00841	0.00466	0.05643	0.01138	0.00349	0.00174	0.93168	0.01452	3

## Sheet: Fig. 7a
RecQ DL4 experiment Cy3 signal													RecQ* DL4 experiments, Cy3 signal													RecQ-dH DL4 experiments, Cy3 signal
Time (s)	Mean fraction of DL5L	SEM	Mean fraction of DL4	SEM	Mean fraction of DL3	SEM	Mean fraction of 3T	SEM	Mean fraction of ssDNA	SEM	n		Time (s)	Mean fraction of DL5L	SEM	Mean fraction of DL4	SEM	Mean fraction of DL3	SEM	Mean fraction of 3T	SEM	Mean fraction of ssDNA	SEM	n		Time (s)	Mean fraction of DL5L	SEM	Mean fraction of DL4	SEM	Mean fraction of DL3	SEM	Mean fraction of 3T	SEM	Mean fraction of ssDNA	SEM	n
0	0.01178	0.000224985	0.58098	2.37668e-05	0.15392	8.40359e-05	0.07397	2.83766e-05	0.17986	0.000138836	3		0	0.00379	0.00135	0.60814	0.04395	0.17628	0.01588	0.05125	0.02335	0.16054	0.08186	3		0	0.03496	0.01986	0.59018	0.01768	0.18204	0.02064	0.05325	0.01184	0.13957	0.05871	3
10	0.0411	0.00325	0.13921	0.01238	0.01836	0.00446	0.54391	0.03485	0.25743	0.04601	3		10	0.12406	0.01653	0.16968	0.03719	0.03302	0.0089	0.38323	0.03183	0.29001	0.05678	3		10	0.15813	0.01168	0.41266	0.05392	0.11966	0.01891	0.14954	0.01815	0.16001	0.06505	3
20	0.03855	0.01793	0.0901	0.03638	0.05761	0.04633	0.48581	0.03058	0.32793	0.07006	3		20	0.09605	0.02302	0.08491	0.02377	0.01638	0.0033	0.38864	0.03824	0.41402	0.08576	3		20	0.19805	0.02501	0.31111	0.03868	0.07922	0.01604	0.20801	0.00708	0.20361	0.0668	3
30	0.02696	0.00929	0.06507	0.03028	0.05752	0.04673	0.46281	0.02838	0.38764	0.05792	3		30	0.08048	0.03115	0.05866	0.02061	0.01302	0.00213	0.34182	0.05085	0.50602	0.09915	3		30	0.20884	0.01579	0.27692	0.03782	0.07205	0.01787	0.21563	0.01059	0.22656	0.06668	3
40	0.01574	0.0041	0.05125	0.01593	0.06972	0.06408	0.41357	0.0221	0.44972	0.05381	3		40	0.05307	0.02208	0.03813	0.01273	0.01239	0.00349	0.29946	0.07211	0.59695	0.10897	3		40	0.20616	0.01012	0.23564	0.03284	0.06526	0.02134	0.23646	0.0081	0.25647	0.06572	3
60	0.0071	0.0003	0.02563	0.00552	0.00581	0.00474	0.3831	0.00705	0.57836	0.00813	3		60	0.02871	0.01129	0.02728	0.00456	0.01042	0.00173	0.22046	0.07644	0.71314	0.09375	3		60	0.19941	0.0178	0.17934	0.02854	0.04111	0.01296	0.23544	0.02551	0.34469	0.07249	3
100	0.02747	0.02208	0.05819	0.03915	0.01534	0.00794	0.23577	0.00795	0.66324	0.06122	3		100	0.01207	0.00313	0.02353	0.00226	0.00685	0.00088	0.07963	0.03442	0.87791	0.03629	3		100	0.15663	0.02516	0.10047	0.02477	0.02315	0.00455	0.20947	0.03693	0.51028	0.08353	3
150	0.00653	0.00351	0.02205	0.00074	0.00561	0.00179	0.15295	0.00089	0.81286	0.00335	3		150	0.00706	0.0015	0.02524	0.00107	0.00626	0.00093	0.02011	0.007	0.94133	0.00889	3		150	0.112	0.02708	0.06892	0.02354	0.01623	0.00256	0.13391	0.02381	0.66894	0.07625	3
200	0.00273	0.000639643	0.02131	0.00164	0.00354	0.00236	0.09344	0.00371	0.87898	0.000925859	3		200	0.00512	0.000485337	0.02737	0.00215	0.00405	0.00082	0.00814	0.00278	0.95533	0.00537	3		200	0.07858	0.01829	0.05029	0.00657	0.01241	0.00107	0.09625	0.01704	0.76247	0.04176	3
300	0.00562	0.00389	0.02676	0.00343	0.00513	0.00116	0.02439	0.00122	0.9381	0.00284	3		300	0.00284	0.000860587	0.02686	0.00229	0.00282	0.00104	0.00306	0.00259	0.96443	0.00506	3		300	0.03357	0.01032	0.03651	0.00383	0.0084	0.000472992	0.0287	0.00943	0.89282	0.020004	3
RecQ DL4 experiment Fluorescein signal (Ltrap)													RecQ* DL4 experiments, fluorescein signal (Ltrap)													RecQ-dH DL4 experiments, fluorescein signal (Ltrap)
Time (s)	Mean fraction of DL5L	SEM	n										Time (s)	Mean Fraction of DL5L	SEM	n										Time (s)	Mean fraction of DL5L	SEM	n
0	0.00136	0.00025	3										0	0.02504	0.00941	3										0	0.03885	0.01108	3
10	0.07273	0.00334	3										10	0.22851	0.03478	3										10	0.19378	0.01641	3
20	0.04155	0.00687	3										20	0.17388	0.04856	3										20	0.2772	0.00733	3
30	0.02342	0.00494	3										30	0.14023	0.05867	3										30	0.32343	0.02603	3
40	0.01898	0.00778	3										40	0.09744	0.04832	3										40	0.36095	0.01971	3
60	0.01516	0.0059	3										60	0.04728	0.02006	3										60	0.33869	0.00816	3
100	0.01228	0.0086	3										100	0.01502	0.00338	3										100	0.28317	0.02441	3
150	0.01047	0.00515	3										150	0.02184	0.00221	3										150	0.20883	0.01928	3
200	0.02502	0.0159	3										200	0.01603	0.00133	3										200	0.13918	0.03882	3
300	0.02053	0.00844	3										300	0.01855	0.00385	3										300	0.07651	0.01777	3

## Sheet: Fig. 7b
RecQ											RecQ*											RecQ-dH
Time (s)	Mean fraction of DL4	SEM	Mean fraction of DL3	SEM	Mean fraction of 3T	SEM	Mean fraction of ssDNA	SEM	n		Time (s)	Mean fraction of DL4	SEM	Mean fraction of DL3	SEM	Mean fraction of 3T	SEM	Mean fraction of ssDNA	SEM	n		Time (s)	Mean fraction of DL4	SEM	Mean fraction of DL3	SEM	Mean fraction of 3T	SEM	Mean fraction of ssDNA	SEM	n
0	0.7259	0.01593	0.16155	0.02374	0.08705	0.02699	0.0255	0.01268	3		0	0.72037	0.03525	0.22071	0.0093	0.04548	0.021	0.01345	0.01133	3		0	0.74841	0.0142	0.20209	0.01497	0.04486	0.00123	0.00464	0.00261	3
10	0.19123	0.06386	0.03609	0.01499	0.51402	0.01418	0.25866	0.08293	3		10	0.24031	0.0194	0.04793	0.01079	0.48317	0.00654	0.22859	0.02098	3		10	0.57771	0.04355	0.16485	0.00557	0.19609	0.03327	0.06135	0.01601	3
20	0.11904	0.05922	0.02466	0.01092	0.49237	0.0569	0.36392	0.11478	3		20	0.11725	0.0177	0.02151	0.00405	0.47939	0.01819	0.38186	0.0396	3		20	0.48797	0.03749	0.1216	0.01344	0.26652	0.02076	0.12391	0.02986	3
30	0.09624	0.05122	0.01532	0.00733	0.47099	0.08382	0.41745	0.13654	3		30	0.06858	0.0168	0.01336	0.00159	0.43703	0.04146	0.48103	0.0586	3		30	0.47198	0.05482	0.09516	0.01407	0.27073	0.01117	0.16213	0.04922	3
40	0.07245	0.03955	0.00999	0.00333	0.45989	0.11972	0.45767	0.15616	3		40	0.04487	0.00868	0.01254	0.00312	0.37677	0.051	0.56582	0.06246	3		40	0.38847	0.04445	0.08512	0.01456	0.29516	0.00602	0.23125	0.05471	3
60	0.03978	0.02253	0.01137	0.000870002	0.39061	0.11649	0.55823	0.13499	3		60	0.02419	0.00528	0.01153	0.00226	0.2434	0.04581	0.72088	0.05314	3		60	0.34764	0.04064	0.10435	0.02695	0.25676	0.02455	0.29125	0.07658	3
100	0.0177	0.00832	0.00962	0.00126	0.28307	0.12122	0.68961	0.13057	3		100	0.01176	0.00207	0.00961	0.00214	0.07457	0.02081	0.90405	0.02492	3		100	0.27521	0.05243	0.05096	0.01062	0.21802	0.02402	0.45581	0.08685	3
150	0.01312	0.0045	0.00761	0.00168	0.18952	0.08905	0.78975	0.09366	3		150	0.00776	0.00102	0.01111	0.00102	0.01648	0.00164	0.96465	0.00234	3		150	0.16208	0.02873	0.05463	0.02974	0.1431	0.02946	0.64019	0.07608	3
200	0.00914	0.00416	0.00817	0.00204	0.11862	0.06086	0.86408	0.06631	3		200	0.00505	0.00152	0.00966	0.00269	0.00667	0.00343	0.97862	0.00752	3		200	0.11505	0.02422	0.05809	0.03959	0.08375	0.024	0.7431	0.05778	3
300	0.00281	0.00118	0.00686	0.00333	0.01712	0.00809	0.97321	0.01161	3		300	0.00115	0.000610557	0.00808	0.00207	0.00027	0.000179397	0.9905	0.00282	3		300	0.07146	0.01888	0.02305	0.00888	0.03475	0.01719	0.87074	0.04142	3

## Sheet: Fig. 7c
RecQ							RecQ*							RecQ-dH
Time (s)	Mean fracion of ssDNA	SEM	Mean fracion of DL3	SEM	n		Time (s)	Mean fracion of ssDNA	SEM	Mean fracion of DL3	SEM	n		Time (s)	Mean fracion of ssDNA	SEM	Mean fracion of DL3	SEM	n
0	0	0	1	0	3		0	0	0	1	0	3		0	1	0	0	0	3
10	0.70359	0.07455	0.29641	0.07455	3		10	0.74109	0.08234	0.25891	0.08234	3		10	0.79742	0.02234	0.20258	0.02234	3
20	0.82109	0.05622	0.17891	0.05622	3		20	0.84616	0.05504	0.15384	0.05504	3		20	0.68089	0.03642	0.31911	0.03642	3
30	0.87647	0.04232	0.12353	0.04232	3		30	0.87023	0.04443	0.12977	0.04443	3		30	0.61142	0.03934	0.38858	0.03934	3
40	0.8996	0.02991	0.1004	0.02991	3		40	0.91149	0.03079	0.08851	0.03079	3		40	0.56156	0.03856	0.43844	0.03856	3
60	0.91923	0.02309	0.08077	0.02309	3		60	0.93929	0.02624	0.06071	0.02624	3		60	0.50997	0.04088	0.49003	0.04088	3
100	0.93289	0.02117	0.06711	0.02117	3		100	0.95015	0.02443	0.04985	0.02443	3		100	0.41967	0.04067	0.58033	0.04067	3
150	0.937	0.0201	0.063	0.0201	3		150	0.95082	0.03155	0.04918	0.03155	3		150	0.34823	0.04443	0.65177	0.04443	3
200	0.94633	0.02519	0.05367	0.02519	3		200	0.96377	0.01841	0.03623	0.01841	3		200	0.2983	0.04033	0.7017	0.04033	3
300	0.95687	0.01381	0.04313	0.01381	3		300	0.95596	0.03054	0.04404	0.03054	3		300	0.22382	0.02802	0.77618	0.02802	3
Time (s)	Mean fracion of ssDNA	SEM	Mean fracion of 3T	SEM	n		Time (s)	Mean fracion of ssDNA	SEM	Mean fracion of 3T	SEM	n		Time (s)	Mean fracion of ssDNA	SEM	Mean fracion of 3T	SEM	n
0	0	0	1	0	3		0	0	0	1	0	3		0	0	0	1	0	3
10	0.38785	0.0598	0.61215	0.0598	3		10	0.29533	0.05078	0.70467	0.05078	3		10	0.13115	0.02165	0.86884	0.02165	3
20	0.53317	0.09627	0.46684	0.09627	3		20	0.44924	0.06007	0.55076	0.06007	3		20	0.21379	0.01672	0.78622	0.01672	3
30	0.64333	0.08544	0.35667	0.08544	3		30	0.55419	0.05819	0.44581	0.05819	3		30	0.27256	0.00939	0.72744	0.00939	3
40	0.72167	0.07594	0.27833	0.07594	3		40	0.63147	0.05538	0.36853	0.05538	3		40	0.32403	0.01514	0.67597	0.01514	3
60	0.80541	0.08756	0.19459	0.08756	3		60	0.74587	0.04904	0.25414	0.04904	3		60	0.41929	0.01934	0.58071	0.01934	3
100	0.89684	0.0592	0.10316	0.0592	3		100	0.88948	0.02219	0.11052	0.02219	3		100	0.54005	0.02976	0.45995	0.02976	3
150	0.94644	0.02665	0.05356	0.02665	3		150	0.96245	0.00354	0.03755	0.00354	3		150	0.64923	0.04701	0.35077	0.04701	3
200	0.96256	0.00893	0.03744	0.00893	3		200	0.97985	0.00279	0.02015	0.00279	3		200	0.73325	0.05726	0.26675	0.05726	3
300	0.98264	0.00404	0.01736	0.00404	3		300	0.99216	0.00183	0.00784	0.00183	3		300	0.75724	0.02444	0.24276	0.02444	3

## Sheet: Fig. 8a
BLMFL DL4 experiments, Cy3 signal													BLMFL+TRR DL4 experiments, Cy3 signal
Time (s)	Mean fraction of DL5L	SEM	Mean fraction of DL4	SEM	Mean fraction of DL3	SEM	Mean fraction of 3T	SEM	Mean fraction of ssDNA	SEM	n		Time (s)	Mean fraction of DL5L	SEM	Mean fraction of DL4	SEM	Mean fraction of DL3	SEM	Mean fraction of 3T	SEM	Mean fraction of ssDNA	SEM	n
0	0.00032	0.000458	0.72239	0.01762	0.2085	0.00541	0.06848	0.01189	0.00032	9.64795e-06	3		0	0.07717	0.02042	0.39557	0.06858	0.27663	0.04776	0.18109	0.04342	0.06954	0.04154	3
10	0.03971	0.00894	0.11569	0.01684	0.03403	0.00721	0.43361	0.01206	0.37696	0.02094	3		10	0.00705	0.00114	0.04439	0.0038	0.02479	0.00614	0.34893	0.01699	0.57484	0.02478	3
20	0.01165	0.00153	0.06948	0.00487	0.01712	0.00339	0.43047	0.00639	0.47128	0.0034	3		20	0.00384	0.00154	0.03566	0.00797	0.01619	0.00638	0.31514	0.03122	0.62916	0.04439	3
30	0.00377	4.11044e-05	0.04758	0.00307	0.01751	0.00778	0.40562	0.00922	0.52552	0.00159	3		30	0.00351	0.00251	0.02507	0.00334	0.00606	0.000748466	0.29723	0.02714	0.66813	0.03137	3
40	0.00191	0.00042662	0.03648	0.00219	0.00714	0.000286083	0.39773	0.000309929	0.55674	0.00264	3		40	0.00345	0.00266	0.0296	0.00673	0.00352	0.00186	0.28506	0.0036	0.67837	0.00805	3
60	0.00133	0.0001596	0.03249	0.000281486	0.00626	0.000197063	0.35481	0.00564	0.6051	0.00543	3		60	0.00094	0.000607186	0.02449	0.00154	0.00256	0.00129	0.24299	0.00533	0.72901	0.00296	3
100	0.00154	0.00153	0.02794	0.001003	0.00637	0.000245194	0.28189	0.01157	0.68225	0.00878	3		100	0.00111	0.000777263	0.02108	0.00368	0.00195	0.000923753	0.16819	0.00099	0.80768	0.0041	3
150	0.00069	0.00045372	0.02403	0.000829353	0.00447	0.000590434	0.22122	0.00668	0.7496	0.00855	3		150	0.00011	7.7792e-05	0.021	0.00202	0.00795	0.00761	0.10177	0.0018	0.86916	0.00744	3
200	8e-05	6.8938e-06	0.02409	0.00132	0.00425	0.000540259	0.18283	0.01338	0.78874	0.01153	3		200	0.00018	0.000159763	0.0213	0.00182	0.00012	9.07642e-05	0.05178	0.00371	0.92661	0.00299	3
300	0.00091	0.00087126	0.02716	0.00143	0.00346	0.000472054	0.10375	0.00828	0.86472	0.01106	3		300	6e-05	1.38128e-05	0.02292	0.000341766	2e-05	1.14956e-05	0.01799	0.00928	0.95902	0.00926	3
BLMFL DL4 experiments, fluorescein signal (Ltrap)													BLMFL+TRR DL4 experiments, fluorescein signal (Ltrap)
Time (s)	Mean fraction of DL5L	SEM	n										Time (s)	Mean fraction of DL5L	SEM	n
0	0.0362	0.004002	3										0	0.02878	0.00647	3
10	0.06863	0.01421	3										10	0.02126	0.00157	3
20	0.02348	0.00975	3										20	0.01442	0.00451	3
30	0.01229	0.00282	3										30	0.00999	0.00363	3
40	0.00104	0.000736159	3										40	0.01211	0.00563	3
60	0.00096	0.000962926	3										60	0.01373	0.01576	3
100	3e-05	1.70207e-05	3										100	0.01431	0.0164	3
150	2e-05	1.54733e-05	3										150	0.01128	0.01057	3
200	7e-05	1.13471e-05	3										200	0.01342	0.01274	3
300	6e-05	3.89103e-05	3										300	0.01689	0.01471	3
BLMFL DL3 experiments													BLMFL+TRR DL3 experiment s
Time (s)	Mean fraction of DL3	SEM	Meaen fraction of ssDNA	SEM	n								Time (s)	Fraction of DL3	SEM	Fraction of ssDNA	SEM	n
0	1	0	0	0	2								0	1	0	0	0	2
10	0.1155	0.03153	0.8845	0.03153	2								10	0.08989	0.00083	0.91011	0.00083	2
20	0.01726	0.0024	0.98274	0.0024	2								20	0.0247	0.00803	0.9753	0.00803	2
30	0.00645	0.00073	0.99355	0.00073	2								30	0.00893	0.00089	0.99107	0.00089	2
40	0.00753	0.00016	0.99247	0.00016	2								40	0.00459	0.0025	0.99541	0.0025	2
60	0.00293	0.00073	0.99707	0.00073	2								60	0.00495	0.00085	0.99505	0.00085	2
100	0.00379	0.00073	0.99621	0.00073	2								100	0.01383	0.01081	0.98617	0.01081	2
150	0.00277	0.00125	0.99723	0.00125	2								150	0.00293	0.00048	0.99707	0.00048	2
200	0.00239	0.00102	0.99761	0.00102	2								200	0.00111	0.0007	0.99889	0.0007	2
300	0.00372	0.00068	0.99628	0.00068	2								300	0.00138	8e-05	0.99862	8e-05	2
BLMFL 3T experiments													BLMFL+TRR 3T experiments
Time (s)	Mean fraction of 3T	SEM	Fraction of ssDNA	SEM	n								Time (s)	Mean fraction of 3T	SEM	Fraction of ssDNA	SEM	n
0	1	0	0	0	2								0	1	0	0	0	2
10	0.66359	0.03356	0.33641	0.03356	2								10	0.80743	0.01661	0.19257	0.01661	2
20	0.48877	0.02243	0.51123	0.02243	2								20	0.72854	0.01161	0.27146	0.01161	2
30	0.36726	0.02507	0.63274	0.02507	2								30	0.64205	0.01685	0.35795	0.01685	2
40	0.27055	0.01003	0.72945	0.01003	2								40	0.61218	0.03013	0.38782	0.03013	2
60	0.16513	0.00735	0.83487	0.00735	2								60	0.47526	0.0028	0.52474	0.0028	2
100	0.05044	0.00789	0.94956	0.00789	2								100	0.34698	0.01887	0.65302	0.01887	2
150	0.02671	0.00812	0.97329	0.00812	2								150	0.23893	0.0094	0.76107	0.0094	2
200	0.00907	0.00166	0.99093	0.00166	2								200	0.15985	0.01338	0.84015	0.01338	2
300	0.00048	0.00014	0.99952	0.00014	2								300	0.0611	0.00715	0.9389	0.00715	2

## Sheet: Fig. S2a
Cy3 labeled ssDNA (nM)	Pixel density (Arb.unit)	Pixel density (Arb.unit)	Mean	SD	n
0	763	493	628	190.919	2
3	2645	2996	2820.5	248.194	2
6	4860	4417	4638.5	313.248	2
9	6420	5737	6078.5	482.954	2
12	6517	6495	6506	15.5563	2
15	8903	8357	8630	386.08	2
18	9634	9181	9407.5	320.319	2
21	9579	10850	10214.5	898.733	2
24	10841	11804	11322.5	680.944	2
27	12141	13293	12717	814.587	2

## Sheet: Fig. S2b
BLMCR DL4	Exp1					Exp2
Time (s)	Fraction of DL4	Fraction of DL3	Fraction of 3T	Fraction of ssDNA		Time (s)	Fraction of DL4	Fraction of DL3	Fraction of 3T	Fraction of ssDNA
0	0.63932	0.17125	0.0788	0.11064		0	0.60164	0.18098	0.12321	0.09417
10	0.32428	0.18136	0.16287	0.33148		10	0.25465	0.10969	0.15225	0.48341
20	0.21147	0.15907	0.11685	0.51261		20	0.02184	0.01002	0.2562	0.71194
30	0.14826	0.14207	0.08764	0.62203		30	0.02098	0.01989	0.19426	0.76487
40	0.10609	0.12625	0.08125	0.68641		40	0.01452	0.01546	0.17456	0.79546
60	0.05956	0.08377	0.07839	0.77828		60	0.02268	0.01996	0.16511	0.79225
100	0.02312	0.04037	0.07803	0.85848		100	0.00859	0.02922	0.16339	0.7988
150	0.01245	0.0358	0.07037	0.88137		150	0.01173	0.01948	0.15442	0.81437
200	0.00584	0.02834	0.07318	0.89264		200	0.01141	0.02382	0.15583	0.80893
300	0.0044	0.02612	0.05346	0.91602		300	0.00111	0.02303	0.16967	0.80619

## Sheet: Fig. S2c
BLMCR DL4	Exp 1					Exp 2
Time (s)	Fraction of DL4	Fraction of DL3	Fraction of 3T	Fraction of ssDNA		Time (s)	Fraction of DL4	Fraction of DL3	Fraction of 3T	Fraction of ssDNA
0	0.70865	0.21143	0.05126	0.02866		0	0.64914	0.26552	0.02513	0.06021
10	0.64238	0.19447	0.12316	0.03998		10	0.56644	0.29663	0.0842	0.05273
20	0.5962	0.19127	0.13989	0.07265		20	0.53531	0.28065	0.12625	0.05779
30	0.54098	0.18851	0.1714	0.09911		30	0.5069	0.28147	0.13659	0.07504
40	0.52182	0.20572	0.1539	0.11856		40	0.48885	0.26244	0.16979	0.07893
60	0.49956	0.21871	0.14298	0.13875		60	0.4585	0.24891	0.16355	0.12904
100	0.41674	0.21809	0.15022	0.21494		100	0.45337	0.26632	0.15976	0.12055
150	0.2982	0.16353	0.17523	0.36304		150	0.39402	0.2441	0.16081	0.20107
200	0.28555	0.16794	0.13327	0.41323		200	0.35651	0.22023	0.15174	0.27152
300	0.26552	0.18907	0.11928	0.42613		300	0.28296	0.22867	0.16701	0.32135

[truncated: 27 more sheets: Fig. S3a, Fig. S3b, Fig. S3c, Fig. S3d, Fig. S3e, Fig. S4a, Fig. S4b, Fig. S5a, Fig. S5b, Fig. S6a, Fig. S6b, Fig. S8a, Fig. S8b, Fig. S9a, Fig. S9b, Fig. S10a, Fig. S10b, Fig. S10c, Fig. S10d, Fig. S11a …]
